# Supplementary material for: Multi-Omics Insights into Rumen Microbiota and Metabolite Interactions Regulating Milk Fat Synthesis in Buffaloes
Source: Animals (Basel). 2025 Jan 17;15(2):248. doi: 10.3390/ani15020248 (PMC11758634; doi:10.3390/ani15020248)
Supplement: Supplementary file 1 [file animals-15-00248-s001.zip]

Archive with 13 entries (13 files):
- Figure S1.png
- Figure S2.jpg
- Figure S3.jpg
- Figure S4.jpg
- Figure S5(A).jpg
- Figure S5(B).jpg
- Table S1.pdf
- Table S2.pdf
- Table S3.pdf
- Table S4.pdf
- Table S5.pdf
- Table S6.csv
- Table S7.csv
