# Supplementary material for: Multi-Omics Insights into Rumen Microbiota and Metabolite Interactions Regulating Milk Fat Synthesis in Buffaloes
Source: Animals (Basel). 2025 Jan 17;15(2):248. doi: 10.3390/ani15020248 (PMC11758634; doi:10.3390/ani15020248)
Supplement: Supplementary file 1 [file animals-15-00248-s001.zip › Table S6.csv]

ID	Metabolite	Metab ID	Significant	Regulate	KEGG Compound ID	Mode	CAS ID	M/Z	Retention time	Adducts	Formula	Fragmentation Score	Theoretical Fragmentation Score	Library ID	KEGG Compound First Category	KEGG Compound Second Category	KEGG Pathway ID	KEGG Pathway First Category	KEGG Pathway Second Category	HMDB Superclass	HMDB Class	HMDB Subclass	KEGG Pathway Description	VIP_pred_OPLS-DA	VIP_PLS-DA	FC(HF/LF)	P_value	FDR	HF1	HF2	HF3	HF4	HF5	HF6	HF7	HF8	HF9	HF10	LF1	LF2	LF3	LF4	LF5	LF6	LF7	LF8	LF9	LF10	hf_mean
neg_5734	13'-Hydroxy-gamma-tocotrienol	metab_16661	yes	up	-	neg	-	471.312011	6.23195	M+FA-H	C28H42O3	-	78.8	HMDB0012562	-	-	-	-	-	Lipids and lipid-like molecules	Prenol lipids	Quinone and hydroquinone lipids	-	3.9306	2.4979	1.2269	0.04587	0.7033	3.4051	6.0566	6.0101	5.1392	3.6925	3.6053	5.1972	2.8747	3.6221	3.6586	3.457	3.5553	3.8187	3.8264	3.6506	3.2703	3.1942	3.3838	3.3657	3.7367	4.326
neg_9208	5'-(3'-Methoxy-4'-hydroxyphenyl)-gamma-valerolactone	metab_20135	yes	up	-	neg	-	267.087586	4.545233333	M+FA-H	C12H14O4	-	69.7	HMDB0029226	-	-	-	-	-	Benzenoids	Phenols	Methoxyphenols	-	3.7631	3.0149	1.2178	0.01316	0.6389	4.1346	5.5176	5.7321	5.1682	3.7511	3.6299	5.645	4.1351	3.9077	3.8974	4.1586	4.0421	3.3683	3.2665	3.3468	4.1126	3.8729	3.4328	4.2256	3.549	4.552
pos_9170	3,4,5-trihydroxy-6-[(2-phenylacetyl)oxy]oxane-2-carboxylic acid	metab_9168	yes	up	-	pos	-	313.0945734	2.68565	M+H	C14H16O8	-	70	HMDB0140804	-	-	-	-	-	Organic oxygen compounds	Organooxygen compounds	Carbohydrates and carbohydrate conjugates	-	3.402	2.4096	1.1545	0.01911	0.6634	3.9761	5.3877	5.5372	5.568	4.2735	4.3673	6.1032	3.9995	4.2912	4.3831	4.2062	3.8757	3.9742	4.3101	4.2977	4.1659	4.1468	4.1532	4.0754	4.2771	4.789
pos_4632	N-Oleoyl GABA	metab_4631	yes	up	-	pos	-	385.342116	5.937233333	M+NH4	C22H41NO3	-	64.9	LMFA08020104;HMDB0062335	-	-	-	-	-	Organic acids and derivatives	Carboxylic acids and derivatives	Amino acids, peptides, and analogues	-	3.0645	2.3904	1.1964	0.0242	0.6812	3.0316	3.8882	4.4021	5.5931	3.5057	3.6469	4.8131	3.1754	4.1732	3.5526	3.0088	3.3791	3.0563	3.7875	3.546	3.2754	3.0001	3.6128	3.0337	3.547	3.978
pos_8666	Zeranol	metab_8664	yes	up	C14752	pos	26538-44-3	340.2115011	3.460016667	M+NH4	C18H26O5	-	76.5	HMDB0032702	-	-	-	-	-	Phenylpropanoids and polyketides	Macrolides and analogues	Not Available	-	2.9187	2.3162	1.1714	0.03413	0.6999	3.7415	5.1259	5.2766	3.4067	3.3199	3.3963	4.7097	3.9332	3.4421	3.6907	3.7654	2.9453	3.5921	3.2871	2.8516	3.4602	3.6908	3.4469	3.6004	3.5353	4.004
pos_8674	Tyramine glucuronide	metab_8672	yes	up	C03033	pos	27972-85-6	278.1019102	3.452466667	M+H-2H2O	C14H19NO7	-	81.1	HMDB0010328	-	-	map01100;map00040;map04976	Metabolism;Metabolism;Organismal Systems	Global and overview maps;Carbohydrate metabolism;Digestive system	Organic oxygen compounds	Organooxygen compounds	Carbohydrates and carbohydrate conjugates	Metabolic pathways; Pentose and glucuronate interconversions; Bile secretion	2.8476	2.3028	1.1244	0.009488	0.636	4.0175	4.5836	5.0441	5.2888	4.2152	4.0285	5.19	4.2193	3.9607	4.11	3.7533	4.1098	3.7561	3.9378	3.9219	4.0652	4.0539	3.9926	4.0758	4.0585	4.466
pos_91	Secoeremopetasitolide B	metab_90	yes	up	-	pos	178402-71-6	377.195201	5.8388	M+H-H2O, M+Na, M+H, M+H-2H2O	C21H30O7	-	62.6	HMDB0041363	-	-	-	-	-	Lipids and lipid-like molecules	Prenol lipids	Terpene lactones	-	2.8145	2.1133	1.0864	0.009975	0.636	5.0003	5.9099	6.0375	5.5837	4.9547	5.0253	5.9336	5.0802	4.9785	5.0559	5.0859	4.9002	4.8045	4.818	4.8287	4.9731	5.1	4.8839	5.0183	4.8881	5.356
pos_1981	2,3-Methyleneglutaric acid	metab_1980	yes	up	-	pos	-	313.0945222	2.58745	M+H-H2O, 2M+H	C7H8O4	-	58.9	HMDB0059731	-	-	-	-	-	Lipids and lipid-like molecules	Fatty Acyls	Fatty acids and conjugates	-	2.814	1.9493	1.101	0.02544	0.6812	4.1633	4.9297	5.0673	5.2559	4.2302	4.2757	5.6674	4.2525	4.2087	4.289	4.3544	4.1701	4.2254	4.175	4.2298	4.1186	4.2383	4.1091	4.2452	4.2275	4.634
pos_1065	2,4,6-Phenanthrenetriol 2-O-b-D-glucoside	metab_1064	yes	up	-	pos	-	411.1029374	5.074366667	M+H-H2O, M+Na	C20H20O8	-	62.2	HMDB0036335	-	-	-	-	-	Organic oxygen compounds	Organooxygen compounds	Carbohydrates and carbohydrate conjugates	-	2.7698	1.8366	1.0891	0.0397	0.7015	4.7156	5.4466	5.4703	6.098	4.7674	4.6383	5.9077	4.5622	4.7092	4.645	4.6404	4.603	4.5863	4.6157	4.8658	4.6174	4.6161	4.6326	4.6326	4.98	5.096
neg_7690	8-Hydroxynevirapine glucuronide	metab_18617	yes	up	-	neg	-	493.1170748	6.027366667	M+Cl	C21H22N4O8	-	64.2	HMDB0061130	-	-	-	-	-	Phenylpropanoids and polyketides	Stilbenes	Stilbene glycosides	-	2.5727	1.8844	1.0757	0.01424	0.6428	4.9891	5.8439	5.9509	5.331	5.0672	4.9792	5.7827	4.9558	4.9356	5.0242	5.0758	4.6817	4.894	4.867	4.8769	4.7303	5.0348	4.9834	4.9484	5.0495	5.286
pos_8684	3-hydroxynonanoyl carnitine	metab_8682	yes	up	-	pos	-	318.2271097	3.4373	M+H	C16H31NO5	-	54.7	HMDB0061635	-	-	-	-	-	Lipids and lipid-like molecules	Fatty Acyls	Fatty acid esters	-	2.5429	2.1226	1.0931	0.003272	0.636	4.3429	5.2161	5.3133	4.8043	4.5329	4.6088	5.1632	4.3617	4.5047	4.7046	4.3478	4.1248	4.3556	4.4023	4.3679	4.1941	4.5064	4.3457	4.3331	4.523	4.755
neg_8240	4-(3,4-Dihydroxyphenyl)-2-hydroxy-1H-phenalen-1-one	metab_19167	yes	up	-	neg	-	349.069594	5.670783333	M+FA-H	C19H12O4	-	64.9	HMDB0038322	-	-	-	-	-	Benzenoids	Naphthalenes	Phenylnaphthalenes	-	2.5156	2.3388	1.1994	0.0353	0.6999	3.2081	2.9333	3.6454	5.5513	3.5282	3.0645	4.3924	3.2413	4.111	3.4898	2.5561	3.5698	2.8652	3.2622	3.3871	2.7183	3.2269	3.1628	2.8058	3.4311	3.717
pos_2755	Marshrin	metab_2754	yes	up	-	pos	-	255.0680304	1.233566667	M+H-2H2O	C15H14O6	-	52.1	HMDB0033783	-	-	-	-	-	Phenylpropanoids and polyketides	Coumarins and derivatives	Not Available	-	2.4048	2.9305	1.1699	0.01256	0.6389	4.2409	4.5475	4.9374	4.5934	4.3858	4.4918	4.6015	4.7516	3.9588	4.0536	4.1663	3.9041	4.0853	3.2815	3.9416	3.1764	4.6836	2.3986	4.4091	4.0424	4.456
pos_3727	Monic acid	metab_3726	yes	up	-	pos	-	360.2375601	3.712416667	M+NH4	C18H30O6	-	62	HMDB0061154	-	-	-	-	-	Lipids and lipid-like molecules	Fatty Acyls	Fatty acids and conjugates	-	2.348	1.794	1.0945	0.03876	0.7001	4.1657	5.2184	5.2912	3.9099	4.0704	4.0106	4.6255	4.1067	4.0112	4.1361	4.1062	3.8191	4.0701	3.9755	3.8447	3.9064	4.2299	3.7501	4.087	3.9988	4.355
neg_9739	N-Acetyl-L-phenylalanine	metab_20666	yes	up	C03519	neg	2018-61-3	206.0817387	3.8533	M-H	C11H13NO3	54.3	-	HMDB0000512	-	-	map01100;map00360	Metabolism;Metabolism	Global and overview maps;Amino acid metabolism	Organic acids and derivatives	Carboxylic acids and derivatives	Amino acids, peptides, and analogues	Metabolic pathways; Phenylalanine metabolism	2.1948	1.6569	1.0826	0.04689	0.7047	4.008	4.9829	4.9331	5.2951	4.4924	4.3457	5.107	3.929	4.3859	4.4995	4.0722	3.9825	4.0382	4.3141	4.1552	4.7503	4.1369	4.31	4.1984	4.5143	4.598
pos_4967	LysoPE(16:1(9Z)/0:0)	metab_4966	yes	up	-	pos	-	452.2761894	6.371566667	M+H	C21H42NO7P	53.1	-	HMDB0011504	-	-	-	-	-	Lipids and lipid-like molecules	Glycerophospholipids	Glycerophosphoethanolamines	-	2.184	2.1005	1.1499	0.04615	0.7033	3.8747	4.4501	4.3803	4.2422	3.6666	4.3159	4.7973	3.5704	5.8763	4.0092	3.8978	2.9582	3.7951	4.1899	3.5511	2.9396	3.7273	4.1711	3.8219	4.4932	4.318
neg_6127	2-Octaprenyl-3-methyl-6-methoxy-1,4-benzoquinol	metab_17054	yes	up	-	neg	-	599.4269671	7.746	M+Cl	C38H60O3	-	86.8	HMDB0011661	-	-	-	-	-	Lipids and lipid-like molecules	Prenol lipids	Sesterterpenoids	-	2.1819	2.4594	1.1246	0.004652	0.636	5.0677	4.9704	4.9771	5.2741	4.6791	4.6446	5.0115	4.1285	5.5017	4.4749	4.5214	3.537	4.3316	4.4366	4.7549	4.1992	4.3468	4.67	4.0587	4.4699	4.873
neg_3944	1-hydroxy-4-(3-methoxyphenyl)but-3-en-2-one	metab_14871	yes	up	-	neg	-	237.0766292	3.915833333	M+FA-H	C11H12O3	-	68.2	HMDB0133534	-	-	-	-	-	Phenylpropanoids and polyketides	Cinnamic acids and derivatives	Not Available	-	1.8737	1.3636	1.0447	0.01969	0.6651	4.563	5.0663	5.1301	4.6824	4.5971	4.5901	4.9834	4.4954	4.5345	4.566	4.4485	4.6457	4.4995	4.4872	4.4925	4.4618	4.6155	4.5346	4.489	4.5131	4.721
pos_844	Cis-4-Hydroxycyclohexylacetic acid	metab_843	yes	up	-	pos	68592-22-3	141.0906596	3.0048	M+H-H2O, 2M+NH4	C8H14O3	-	64.1	HMDB0000451	-	-	-	-	-	Organic oxygen compounds	Organooxygen compounds	Alcohols and polyols	-	1.8706	1.4516	1.0471	0.04273	0.7017	4.7598	4.9206	5.1032	4.758	4.4669	4.3991	5.123	4.6871	4.4139	4.5423	4.7116	4.4534	4.4928	4.3876	4.3391	4.4754	4.7337	4.3612	4.6907	4.4091	4.717
pos_6032	(6alpha,22E)-6-Hydroxy-4,7,22-ergostatrien-3-one	metab_6030	yes	up	-	pos	114020-59-6	411.3250108	6.724816667	M+H	C28H42O2	65.5	-	HMDB0037380	-	-	-	-	-	Lipids and lipid-like molecules	Steroids and steroid derivatives	Ergostane steroids	-	1.8336	1.9895	1.0855	0.03361	0.6999	4.4508	4.3898	4.7762	4.6932	3.9631	4.661	4.3279	4.298	4.9606	3.9214	4.8081	3.9481	4.1319	3.6309	3.8098	3.9876	4.3517	3.8589	4.389	4.0285	4.444
pos_2606	(S)-alpha-Amino-4-carboxy-3-furanpropanoic acid	metab_2605	yes	up	-	pos	54836-90-7	164.033853	0.749383333	M+H-2H2O	C8H9NO5	-	69	HMDB0029414	-	-	-	-	-	Organic acids and derivatives	Carboxylic acids and derivatives	Amino acids, peptides, and analogues	-	1.8128	1.2391	1.0442	0.0375	0.6999	4.3229	4.6792	4.791	4.4376	4.3313	4.1803	4.6567	4.2456	4.0698	4.1971	4.1437	4.1163	4.2405	4.2452	4.162	4.0481	4.3826	4.1648	4.2245	4.3219	4.391
pos_5252	DG(14:1n5/0:0/18:4n3)	metab_5251	yes	up	-	pos	-	576.458925	7.546316667	M+NH4	C35H58O5	-	56.1	HMDB0056151	-	-	-	-	-	Lipids and lipid-like molecules	Fatty Acyls	Lineolic acids and derivatives	-	1.7656	1.6877	1.0766	0.04862	0.7052	4.717	5.1081	5.38	5.6499	5.009	5.7745	5.2369	4.4471	5.562	4.8555	4.9468	4.4247	4.8991	4.959	5.0308	4.1068	4.5998	5.1717	4.7183	5.1994	5.174
neg_8990	Methionyl-Hydroxyproline	metab_19917	yes	up	-	neg	-	307.0950202	4.7511	M+FA-H	C10H18N2O4S	-	67	HMDB0028974	-	-	-	-	-	Organic acids and derivatives	Carboxylic acids and derivatives	Amino acids, peptides, and analogues	-	1.7247	1.691	1.0767	0.04362	0.7033	4.36	5.101	5.1238	5.4007	5.0095	5.0737	5.3269	4.4466	5.1319	4.9986	4.2922	4.4669	4.3643	5.1572	5.1261	4.2575	4.3565	5.0064	4.3028	5.0776	4.997
pos_7109	6beta-Hydroxyprednisolone	metab_7107	yes	up	-	pos	-	377.1953744	5.914	M+H	C21H28O6	76.6	-	-	-	-	-	-	-	-	-	-	-	1.6979	1.4569	1.0475	0.008989	0.636	4.4941	4.9318	5.0308	4.7396	4.6551	4.685	4.9305	4.4971	4.4774	4.7176	4.539	4.2859	4.3933	4.6397	4.5926	4.3774	4.5504	4.5659	4.4353	4.6362	4.716
neg_9704	N-(1-Deoxy-1-fructosyl)leucine	metab_20631	yes	up	-	neg	34393-18-5	328.1193247	3.908	M+Cl	C12H23NO7	-	62.5	HMDB0037840	-	-	-	-	-	Organic acids and derivatives	Carboxylic acids and derivatives	Amino acids, peptides, and analogues	-	1.5705	1.3147	1.0499	0.04015	0.7015	4.2041	4.5337	4.5472	4.9791	4.4493	4.4998	4.7943	4.2682	4.4914	4.4503	4.1914	4.1821	4.1598	4.5591	4.5859	3.9989	4.2456	4.4401	4.1525	4.5496	4.522
pos_1571	Erinacine P	metab_1570	yes	up	-	pos	291532-17-7	475.2679857	6.15425	M+H-H2O, M+NH4	C27H40O8	-	57.9	HMDB0036313	-	-	-	-	-	Lipids and lipid-like molecules	Prenol lipids	Diterpenoids	-	1.5522	1.1952	1.0267	0.01944	0.6634	5.9071	6.3208	6.2827	6.0226	5.9617	5.9839	6.2331	5.8602	5.8981	6.013	6.047	5.7144	5.8248	5.9065	5.8946	5.7897	5.9622	5.9624	5.9253	5.8869	6.048
neg_1501	5'-Carboxy-gamma-chromanol	metab_12428	yes	up	-	neg	1221262-11-8	305.1755885	6.06545	M-H, M+Na-2H	C18H26O4	-	68.7	HMDB0012799	-	-	-	-	-	Organoheterocyclic compounds	Benzopyrans	1-benzopyrans	-	1.5301	1.1497	1.0285	0.03749	0.6999	5.4102	5.6072	5.8625	5.3006	5.2918	5.3161	5.4883	5.3505	5.2903	5.247	5.3954	5.1857	5.2565	5.2703	5.2171	5.1494	5.433	5.2258	5.316	5.2129	5.416
neg_7579	Lucidenic acid J	metab_18506	yes	up	-	neg	-	489.249624	6.07305	M-H	C27H38O8	-	66.9	HMDB0035700	-	-	-	-	-	Lipids and lipid-like molecules	Prenol lipids	Triterpenoids	-	1.5205	1.3237	1.0257	0.03057	0.6954	6.2261	6.3931	6.4924	6.2913	6.0688	6.0603	6.357	6.2059	6.0724	6.1543	6.3011	6.0077	6.0906	5.9279	5.9171	6.0692	6.2605	5.9732	6.2605	5.9541	6.232
pos_4575	Lucidenic acid M	metab_4574	yes	up	-	pos	110241-33-3	504.3314591	5.85385	M+ACN+H	C27H42O6	-	50.5	HMDB0035973	-	-	-	-	-	Phenylpropanoids and polyketides	Flavonoids	O-methylated flavonoids	-	1.4997	1.1153	1.0276	0.03221	0.6999	5.1906	5.6829	5.6634	5.41	5.3485	5.3741	5.6438	5.238	5.2641	5.4739	5.3125	5.1487	5.3345	5.2531	5.2152	5.2578	5.4256	5.2316	5.3752	5.2725	5.429
neg_8769	2,4,7-Decatrienoic acid	metab_19696	yes	up	-	neg	78417-28-4	211.0970703	4.997583333	M+FA-H	C10H14O2	-	69.6	HMDB0035235;LMFA01030962	-	-	-	-	-	Lipids and lipid-like molecules	Fatty Acyls	Fatty acids and conjugates	-	1.4652	1.3463	1.0564	0.03737	0.6999	3.7806	4.1273	4.2113	4.1774	4.269	4.0194	4.7274	3.9055	3.8424	3.9436	3.8053	3.8809	4.013	3.9821	4.106	3.7774	3.8219	3.7378	3.6763	4.011	4.1
pos_6824	Atracurium (Quaternary acid)	metab_6822	yes	up	-	pos	-	430.2204551	6.057133333	M+H	C24H31NO6	62.5	-	-	-	-	-	-	-	-	-	-	-	1.3891	1.7388	1.0578	0.01016	0.636	5.1065	5.7604	5.3543	5.1462	5.1906	5.4959	5.6868	5.1276	5.7861	5.7276	5.0242	5.0538	4.9288	5.1423	5.3526	4.9259	5.1435	5.2694	5.2029	5.3683	5.438
pos_2539	Oxomemazine	metab_2538	yes	up	-	pos	3689-50-7	348.1758869	0.666433333	M+NH4	C18H22N2O2S	-	56.2	HMDB0240230	-	-	-	-	-	Organoheterocyclic compounds	Benzothiazines	Phenothiazines	-	1.3887	2.9688	1.166	0.02512	0.6812	4.6393	3.9722	4.1471	4.8269	5.3302	4.3097	4.592	3.879	4.2751	2.9492	3.7166	4.2657	3.4268	3.8246	3.4563	4.4525	3.3789	3.3165	4.0271	2.9452	4.292
neg_10744	2-Octenedioic acid	metab_21671	yes	up	-	neg	5698-50-0	217.0714552	2.5419	M+FA-H	C8H12O4	-	64.2	LMFA01170085;HMDB0000341	-	-	-	-	-	Lipids and lipid-like molecules	Fatty Acyls	Fatty acids and conjugates	-	1.3103	1.0816	1.0266	0.02954	0.6895	4.1577	4.2701	4.405	4.3698	4.0266	4.1605	4.2682	4.2051	4.13	4.1117	4.1726	4.1244	3.9785	4.0794	3.9843	4.1484	4.1325	4.1073	4.2559	4.0267	4.21
pos_4795	2-Hydroxy-2,6,6-trimethylcyclohexanone	metab_4794	yes	up	-	pos	7500-42-7	198.1483211	6.116916667	M+ACN+H	C9H16O2	-	72.6	HMDB0037023	-	-	-	-	-	Organic oxygen compounds	Organooxygen compounds	Carbonyl compounds	-	1.2392	1.0059	1.0213	0.02118	0.6773	4.9315	4.9829	5.0193	5.112	4.8621	4.795	5.0496	4.8964	4.7768	4.8604	4.8965	4.7864	4.6923	4.8959	4.8588	4.7709	4.8551	4.7926	4.8565	4.8577	4.929
pos_786	3R-aminononanoic acid	metab_785	yes	up	-	pos	-	174.1485514	2.594983333	M+H-H2O, M+H	C9H19NO2	50.4	-	LMFA01100019	-	-	-	-	-	-	-	-	-	1.2211	1.7742	1.0437	0.002212	0.633	5.8478	6.0914	6.2288	5.8558	6.1073	6.117	6.2618	5.9181	6.1619	6.2846	5.8403	5.7476	5.5019	5.9088	5.9305	5.6981	5.8115	5.9837	5.8279	6.0655	6.087
neg_7664	2-Isopropyl-5-methylfuran	metab_18591	yes	up	-	neg	10504-05-9	169.0860487	6.042583333	M+FA-H	C8H12O	-	57.8	HMDB0033238	-	-	-	-	-	Organoheterocyclic compounds	Heteroaromatic compounds	Not Available	-	1.2047	2.3027	1.0782	0.005464	0.636	5.6486	5.6498	4.9836	5.3275	5.1766	5.1824	4.9047	4.588	5.1755	5.1875	4.6802	4.7586	4.6037	4.8664	4.7917	4.9057	4.5523	4.8186	5.2728	4.807	5.182
neg_150	ORTHOTHYMOTINIC ACID	metab_11077	yes	up	-	neg	-	193.0863112	5.732883333	M-H, M+Na-2H, M-H2O-H	C11H14O3	73.8	-	-	-	-	-	-	-	-	-	-	-	1.1962	1.2565	1.028	0.02409	0.6812	6.1429	6.3568	6.3497	6.6198	6.4413	6.4426	6.4417	6.2653	6.1263	6.301	6.2121	6.293	6.3371	6.2034	6.0606	5.8552	6.1614	6.3751	5.9871	6.2733	6.349
pos_8820	Matteuorien	metab_8818	yes	up	-	pos	-	283.0960791	3.217816667	M+H	C17H14O4	60.5	-	LMPK12110175	-	-	-	-	-	-	-	-	-	1.0683	1.0037	1.0265	0.0476	0.7047	4.4935	4.581	4.6217	4.7709	4.5338	4.5749	4.7775	4.6607	4.4926	4.568	4.2255	4.5583	4.4976	4.5869	4.5514	4.4313	4.7017	4.3328	4.3768	4.6185	4.607
pos_3601	3-Hydroxytetradecanedioic acid	metab_3600	yes	up	-	pos	73179-89-2	316.2112745	3.3841	M+ACN+H	C14H26O5	-	64	HMDB0000394	-	-	-	-	-	Lipids and lipid-like molecules	Fatty Acyls	Fatty acids and conjugates	-	1.0184	0.9598	1.026	0.04711	0.7047	4.3086	4.4891	4.4563	4.7353	4.522	4.4163	4.533	4.4064	4.2655	4.5093	4.3535	4.2738	4.4234	4.4549	4.2527	4.1981	4.3885	4.2804	4.3393	4.5464	4.464
neg_5295	(±)-Enterolactone	metab_16222	yes	up	-	neg	-	297.1130105	5.896683333	M-H	C18H18O4	93.7	-	-	-	-	-	-	-	-	-	-	-	1.0131	1.6203	1.0483	0.02316	0.6803	5.0726	5.161	5.1466	5.2307	5.3762	5.1503	5.5435	5.1956	5.8718	5.1928	5.161	5.0818	4.7356	4.8338	5.0175	4.9662	4.9335	5.2823	5.1477	5.3453	5.294
pos_878	3-amino-2-naphthoic acid	metab_877	yes	down	-	pos	-	188.0702718	3.315916667	M+H-H2O, M+H	C11H9NO2	90.9	-	-	-	-	-	-	-	-	-	-	-	3.4585	2.1268	0.909	0.04832	0.7052	6.6452	4.742	4.8473	4.9513	6.4743	6.3901	4.9116	6.7271	6.2783	6.551	6.6539	6.3281	6.3992	6.2156	6.3708	6.3811	6.6008	6.281	6.6433	6.5075	5.852
pos_3025	Methyl trans-p-methoxycinnamate	metab_3024	yes	down	-	pos	3901/7/3	234.112106	2.037183333	M+ACN+H	C11H12O3	-	75.2	HMDB0030752	-	-	-	-	-	Phenylpropanoids and polyketides	Cinnamic acids and derivatives	Cinnamic acid esters	-	2.7881	2.1265	0.8705	0.04488	0.7033	4.8192	3.2041	2.8727	2.9121	3.9837	3.9472	3.3688	4.8406	3.8772	4.0032	4.8251	4.5652	4.5578	3.7489	3.852	4.4715	4.846	3.8587	4.7514	3.9805	3.783
pos_4351	Niveusin C	metab_4350	yes	down	C09517	pos	75680-27-2	343.1536225	5.277933333	M+H-2H2O	C20H26O7	-	54.4	HMDB0034474	-	-	-	-	-	Lipids and lipid-like molecules	Prenol lipids	Terpene lactones	-	2.5541	1.7913	0.93	0.02077	0.6758	4.6763	3.9465	3.9606	3.9745	4.8315	4.8121	3.9786	4.5851	4.6718	4.8083	4.5886	4.6273	4.8691	4.8452	4.8003	4.7405	4.8081	4.7658	4.6527	4.8782	4.425
neg_3164	2,3-dihydroxy-3-[3-(3-methylbut-2-en-1-yl)-4-(sulfooxy)phenyl]propanoic acid	metab_14091	yes	down	-	neg	-	327.0512953	2.619816667	M-H2O-H	C14H18O8S	-	65.6	HMDB0133275	-	-	-	-	-	Organic acids and derivatives	Organic sulfuric acids and derivatives	Arylsulfates	-	2.5368	2.2901	0.9043	0.01262	0.6389	4.8998	4.5926	4.0156	3.7398	4.7769	4.9521	4.1664	4.4906	5.1468	5.0311	5.495	4.4376	5.3165	5.0804	4.955	5.0818	5.0367	4.9515	5.3242	4.9765	4.581
neg_10832	2-Hydroxycarbamazepine	metab_21759	yes	down	C16601	neg	-	289.0391374	2.385416667	M+K-2H	C15H12N2O2	-	82	HMDB0060651	-	-	map00982	Metabolism	Xenobiotics biodegradation and metabolism	Organoheterocyclic compounds	Benzazepines	Dibenzazepines	Drug metabolism - cytochrome P450	2.3794	1.8964	0.8919	0.02457	0.6812	4.0556	3.0411	2.7965	3.0239	3.6771	3.4902	3.4225	3.849	3.1157	3.5971	4.0594	3.7093	3.8631	3.3481	3.59	4.2658	3.8063	3.4924	4.442	3.622	3.407
pos_3471	P-Hydroxyphenobarbital	metab_3470	yes	down	-	pos	-	213.0653714	3.0803	M+H-2H2O	C12H12N2O4	-	73.4	HMDB0060537	-	-	-	-	-	Organoheterocyclic compounds	Diazines	Pyrimidines and pyrimidine derivatives	-	2.3673	1.806	0.936	0.01032	0.636	4.6681	4.2868	4.1563	4.056	4.9071	4.6822	4.0301	4.6803	4.8188	4.7613	4.8189	4.807	4.7388	4.9147	4.8186	4.8343	4.7732	4.7573	4.7585	4.912	4.505
pos_10323	3-Hydroxymugineic acid	metab_10321	yes	down	-	pos	74235-23-7	319.1131035	0.741833333	M+H-H2O	C12H20N2O9	-	65.8	HMDB0033927	-	-	-	-	-	Organic acids and derivatives	Carboxylic acids and derivatives	Amino acids, peptides, and analogues	-	2.1934	2.6706	0.8051	0.02946	0.6895	3.2925	2.951	3.5085	3.0183	3.2954	3.6167	3.6482	3.4253	3.7833	3.3847	3.4186	5.4417	3.8439	3.6939	3.1863	6.0108	3.6501	3.5316	5.7125	3.6386	3.392
neg_10770	2-(4-hydroxyphenyl)-7,8-dimethoxy-3,4-dihydro-2H-1-benzopyran-4-ol	metab_21697	yes	down	-	neg	-	337.0836769	2.502816667	M+Cl	C17H18O5	-	50.7	HMDB0133297	-	-	-	-	-	Phenylpropanoids and polyketides	Flavonoids	O-methylated flavonoids	-	2.0897	1.5199	0.9363	0.04839	0.7052	4.6896	3.8749	3.9305	3.6611	4.332	4.3536	4.0355	4.7271	4.3159	4.4219	4.6454	4.8977	4.6457	4.1461	4.2599	4.7769	4.5379	4.2891	4.6866	4.3388	4.234
neg_3691	Rhamnalpinogenin	metab_14618	yes	down	-	neg	95796-47-7	327.0518293	3.496	M-H	C17H12O7	-	53.8	HMDB0031533	-	-	-	-	-	Benzenoids	Anthracenes	Anthracenecarboxylic acids and derivatives	-	1.9183	1.5321	0.9504	0.04527	0.7033	4.5935	4.4769	4.2406	4.2105	4.734	4.7979	4.1938	4.4483	4.9965	4.9285	4.6428	4.8197	4.6583	4.9381	4.9438	4.8644	4.5056	4.7239	4.7503	5.1517	4.562
pos_4459	Flazine	metab_4458	yes	down	-	pos	100041-05-2	309.0865668	5.61185	M+H	C17H12N2O4	70.7	-	HMDB0033459	-	-	-	-	-	Alkaloids and derivatives	Harmala alkaloids	Not Available	-	1.7306	1.9241	0.9383	0.005975	0.636	5.8029	5.1525	5.1582	5.496	5.5902	5.2959	5.3784	5.8173	4.95	5.2989	5.8387	5.9678	6.0298	5.4104	5.671	5.8909	5.7225	5.3665	5.8955	5.7019	5.394
pos_1117	3-Indolepropionic acid	metab_1116	yes	down	-	pos	-	190.085902	5.72545	M+H-H2O, M+H	C11H11NO2	96.1	-	-	-	-	-	-	-	-	-	-	-	1.6544	1.897	0.9456	0.04204	0.7015	5.4742	5.2555	4.9895	6.066	5.9771	5.7298	5.0838	5.3407	5.6477	5.5709	5.7525	5.4212	6.0336	5.7255	6.102	6.0366	5.9078	5.8065	5.3193	6.21	5.514
pos_9197	2-Methylhippuric acid	metab_9195	yes	down	C01586	pos	42013-20-7	176.0701839	2.647816667	M+H-H2O	C10H11NO3	-	65.6	HMDB0011723	-	-	map01100;map00360	Metabolism;Metabolism	Global and overview maps;Amino acid metabolism	Benzenoids	Benzene and substituted derivatives	Benzoic acids and derivatives	Metabolic pathways; Phenylalanine metabolism	1.584	1.3987	0.9532	0.01704	0.6613	4.7059	4.3437	4.2571	4.0652	4.4362	4.3454	4.3212	4.5111	4.375	4.4491	4.7127	4.7423	4.6047	4.4277	4.4355	4.914	4.448	4.3679	4.8541	4.4539	4.381
pos_10528	D-Apiose	metab_10526	yes	down	C01488;C21040	pos	639-97-4	195.0236176	0.621266667	M+2Na-H	C5H10O5	-	92.1	HMDB0029941	-	-	-	-	-	Organic oxygen compounds	Organooxygen compounds	Carbohydrates and carbohydrate conjugates	-	1.543	1.494	0.9502	0.01295	0.6389	4.6542	4.497	4.3731	3.8389	4.5319	4.3709	4.3619	4.4892	4.1772	4.4187	4.7254	4.6692	4.6339	4.5053	4.5121	4.7538	4.4461	4.4268	4.7992	4.5291	4.371
pos_8584	L-L-Homoglutathione	metab_8582	yes	down	-	pos	18710-27-5	286.0835598	3.582266667	M+H-2H2O	C11H19N3O6S	-	68	HMDB0029395	-	-	-	-	-	Organic acids and derivatives	Peptidomimetics	Hybrid peptides	-	1.5121	1.4988	0.9364	0.04489	0.7033	4.5456	3.7685	3.9162	4.0702	4.2574	4.0032	4.032	4.6268	3.9267	3.9217	4.5279	4.8732	4.4406	3.9732	4.0573	4.6556	4.452	4.045	4.5797	4.2539	4.107
neg_9729	Sulfo jasmonate	metab_20656	yes	down	-	neg	-	327.0513952	3.86105	M+Na-2H	C12H18O7S	60.2	-	-	-	-	-	-	-	-	-	-	-	1.4946	1.3625	0.9619	0.01743	0.6634	4.5981	4.4837	4.2377	4.3941	4.5582	4.5314	4.2763	4.454	4.6839	4.692	4.767	4.3088	4.7578	4.7391	4.6363	4.8171	4.6145	4.5764	4.7769	4.6937	4.491
pos_9327	5-(3,4,5-trihydroxyphenyl)pentanoic acid	metab_9325	yes	down	-	pos	-	268.1175635	2.434966667	M+ACN+H	C11H14O5	-	67.3	HMDB0141549	-	-	-	-	-	Benzenoids	Phenols	Benzenetriols and derivatives	-	1.4764	1.046	0.97	0.04959	0.7052	4.8527	4.3638	4.3646	4.5622	4.7892	4.7009	4.4496	4.7995	4.5308	4.7614	4.8109	4.7918	4.871	4.6456	4.7058	4.6929	4.8806	4.5603	4.8304	4.8078	4.617
pos_7426	Sinaticin	metab_7424	yes	down	-	pos	-	435.1070326	5.505683333	M+H	C24H18O8	71.2	-	LMPK12110729	-	-	-	-	-	-	-	-	-	1.3936	1.3054	0.9709	0.02397	0.6812	5.2526	5.1642	5.1192	5.117	5.4043	5.35	5.0027	5.2355	5.6664	5.323	5.3882	5.4024	5.554	5.4198	5.4604	5.453	5.372	5.3095	5.3333	5.5191	5.263
pos_10083	N-Acetyl-b-glucosaminylamine	metab_10081	yes	down	C01239	pos	-	185.0916278	1.057616667	M+H-2H2O	C8H16N2O5	-	61.6	HMDB0001104	-	-	-	-	-	Organic oxygen compounds	Organooxygen compounds	Carbohydrates and carbohydrate conjugates	-	1.3743	1.3916	0.954	0.03832	0.6999	5.305	4.6804	4.6936	5.0835	4.9906	4.7627	4.8854	5.2647	4.6703	4.795	5.1754	5.371	5.2736	4.9108	4.9548	5.5765	5.0774	4.8942	5.3477	4.9225	4.913
pos_2328	6-hydroxyphenylpropionylglycine	metab_2327	yes	down	-	pos	-	256.1174442	1.627866667	M+H-2H2O, M+CH3OH+H	C11H13NO4	-	62	HMDB0094727	-	-	-	-	-	Organic acids and derivatives	Carboxylic acids and derivatives	Amino acids, peptides, and analogues	-	1.3511	1.3659	0.9554	0.02914	0.6895	5.1412	4.4989	4.555	4.8441	4.8687	4.7015	4.7531	5.0336	4.4319	4.7143	5.0671	5.0956	5.2172	4.7236	4.9462	5.057	5.0048	4.5739	5.0638	5.0075	4.754
neg_2854	1-(Methylsulfinyl)propyl 1-propenyl disulfide	metab_13781	yes	down	-	neg	-	230.9966126	2.096733333	M+Na-2H	C7H14OS3	-	71.7	HMDB0033058	-	-	-	-	-	Organosulfur compounds	Sulfoxides	Not Available	-	1.3504	1.2194	0.9586	0.03546	0.6999	4.565	4.1799	3.874	4.1697	4.113	4.0107	4.1124	4.4498	4.2296	4.2247	4.3292	4.5285	4.2855	4.3334	4.2862	4.6622	4.2617	4.2113	4.575	4.2686	4.193
neg_3490	11-Hydroxy-12-methoxydihydrokawain	metab_14417	yes	down	-	neg	38146-59-7	259.0977281	3.1792	M-H2O-H	C15H18O5	-	53.2	HMDB0030766	-	-	-	-	-	Phenylpropanoids and polyketides	Kavalactones	Not Available	-	1.3203	1.0656	0.9745	0.0243	0.6812	4.9446	4.5401	4.7484	4.588	4.8128	4.965	4.722	4.9177	4.727	4.8558	4.8732	4.846	4.9643	4.8478	4.819	4.9244	4.9966	4.9421	4.8462	5.0096	4.782
pos_4588	5-Methoxycanthin-6-one	metab_4587	yes	down	-	pos	15071-56-4	251.0812562	5.87635	M+H	C15H10N2O2	-	80.7	HMDB0030227	-	-	-	-	-	Alkaloids and derivatives	Indolonaphthyridine alkaloids	Not Available	-	1.2601	2.2148	0.9206	0.01057	0.636	3.5342	3.9086	3.5981	3.5028	4.0244	4.0054	3.7309	3.4255	3.9797	3.9805	4.305	4.4798	4.0583	4.0203	4.1309	3.8546	4.4099	3.9672	3.5618	4.1482	3.769
pos_2114	4-Guanidinobutanoic acid	metab_2113	yes	down	C01035	pos	463-00-3	146.0922083	0.65145	M+H-H2O, M+H	C5H11N3O2	54	-	HMDB0003464	-	-	map01100;map00330	Metabolism;Metabolism	Global and overview maps;Amino acid metabolism	Organic acids and derivatives	Carboxylic acids and derivatives	Amino acids, peptides, and analogues	Metabolic pathways; Arginine and proline metabolism	1.239	1.3658	0.9634	0.04528	0.7033	5.415	5.4677	5.3594	5.4108	5.6066	5.4599	5.4082	5.2923	5.3692	5.4814	5.3129	5.3509	5.5542	5.6555	5.5803	6.202	5.4409	5.5144	6.0768	5.6464	5.427
neg_4907	6-[(E)-2-(3,4-dihydroxyphenyl)ethenyl]-4-methoxy-2H-pyran-2-one	metab_15834	yes	down	-	neg	-	305.0669955	5.39645	M+FA-H	C14H12O5	-	78.2	HMDB0131199	-	-	-	-	-	Phenylpropanoids and polyketides	Kavalactones	Not Available	-	1.2111	1.5255	0.9424	0.04421	0.7033	5.4116	4.8007	4.6788	4.9192	4.9235	4.5031	4.9065	5.3801	4.4002	4.5446	5.1872	5.4461	5.3762	4.8681	4.8711	5.4242	5.1572	4.7311	5.3846	4.9847	4.847
neg_4665	3,4,5-trihydroxy-6-[4-(4-methyl-3-oxopentyl)phenoxy]oxane-2-carboxylic acid	metab_15592	yes	down	-	neg	-	389.1240423	5.020416667	M+Na-2H	C18H24O8	-	65.1	HMDB0132962	-	-	-	-	-	Organic oxygen compounds	Organooxygen compounds	Carbohydrates and carbohydrate conjugates	-	1.0947	1.0754	0.9756	0.02183	0.6773	5.3058	4.8897	5.0666	5.0926	5.1571	5.0517	4.9421	5.1463	5.1205	5.1027	5.3752	5.1063	5.1958	5.0479	5.2905	5.235	5.2437	5.0548	5.2993	5.3021	5.088
pos_3183	5-Hydroxyindol-2-carboxylic acid	metab_3182	yes	down	-	pos	-	178.0494912	2.38965	M+H	C9H7NO3	85.6	-	-	-	-	-	-	-	-	-	-	-	1.0797	0.9847	0.9744	0.03611	0.6999	4.7473	4.4827	4.454	4.415	4.5886	4.5427	4.5602	4.774	4.4402	4.6488	4.8945	4.684	4.7727	4.5047	4.6128	4.628	4.6893	4.6538	4.7841	4.6221	4.565
pos_6424	2,3-Secoporrigenin	metab_6422	yes	down	-	pos	189014-46-8	483.2708254	6.273983333	M+Na	C27H40O6	-	82.4	HMDB0030909	-	-	-	-	-	Organoheterocyclic compounds	Naphthofurans	Not Available	-	1.0477	1.2896	0.9763	0.02519	0.6812	5.2395	5.4103	5.2167	4.9269	5.4527	5.2954	5.2529	5.1709	5.4419	5.3813	5.4309	5.3877	5.456	5.4748	5.4706	5.3223	5.3914	5.4095	5.362	5.3683	5.279
neg_7212	Ixabepilone	metab_18139	yes	down	-	neg	219989-84-1	527.2603101	6.330966667	M+Na-2H	C27H42N2O5S	-	73.9	HMDB0015593	-	-	-	-	-	Phenylpropanoids and polyketides	Macrolides and analogues	Epothilones and analogues	-	1.0363	2.098	0.9432	0.007398	0.636	4.5582	4.9753	4.9947	4.0862	4.6322	4.7374	4.8768	4.6382	4.7923	5.0391	5.0986	4.9633	5.2143	4.9779	5.0901	4.9488	5.0613	5.0192	4.9459	4.8628	4.733
[truncated: 3 more columns]
