# Supplementary material for: Multi-Omics Insights into Rumen Microbiota and Metabolite Interactions Regulating Milk Fat Synthesis in Buffaloes
Source: Animals (Basel). 2025 Jan 17;15(2):248. doi: 10.3390/ani15020248 (PMC11758634; doi:10.3390/ani15020248)
Supplement: Supplementary file 1 [file animals-15-00248-s001.zip › Table S7.csv]

ID	Metabolite	Metab ID	Significant	Regulate	KEGG Compound ID	Mode	CAS ID	M/Z	Retention time	Adducts	Formula	Fragmentation Score	Theoretical Fragmentation Score	Library ID	KEGG Compound First Category	KEGG Compound Second Category	KEGG Pathway ID	KEGG Pathway First Category	KEGG Pathway Second Category	HMDB Superclass	HMDB Class	HMDB Subclass	KEGG Pathway Description	VIP_pred_OPLS-DA	VIP_PLS-DA	FC(HF/LF)	P_value	FDR	HF2	HF5	HF1	HF8	HF3	HF4	HF9	HF6	HF10	HF7	LF10	LF5	LF3	LF9	LF1	LF7	LF4	LF8	LF2	LF6
neg_797	Prostaglandin E1	metab_7458	yes	up	C04741	neg	745-65-3	399.2387032	6.28835	M-H2O-H, M+FA-H	C20H34O5	-	52.3	HMDB0001442;LMFA03010134	Lipids	Eicosanoids	-	-	-	Lipids and lipid-like molecules	Fatty Acyls	Eicosanoids	-	3.9445	2.8109	1.1072	0.01639	0.7676	5.9204	5.1232	5.0192	4.9984	6.6509	6.2234	5.0353	5.1013	5.1216	6.1898	4.881	4.8872	5.1217	5.0183	4.9917	5.0722	5.1326	4.9494	4.9627	5.0013
neg_6321	11,12-Dimethoxydihydrokawain	metab_12942	yes	up	-	neg	38146-60-0	337.129654	5.38825	M+FA-H	C16H20O5	-	69.7	HMDB0030767	-	-	-	-	-	Phenylpropanoids and polyketides	Kavalactones	Not Available	-	3.8125	3.0373	1.1748	0.004708	0.7676	4.3357	3.4459	3.3264	3.449	4.6379	3.6224	3.2506	3.3737	3.57	4.0214	3.5285	2.992	2.591	3.1823	3.1767	3.152	3.2051	3.4037	2.9224	3.3646
pos_2922	PS(18:3(9Z,12Z,15Z)/24:0)	metab_2896	yes	up	-	pos	-	892.6016578	6.910266667	M+Na	C48H88NO10P	-	83.3	HMDB0112483	-	-	-	-	-	Lipids and lipid-like molecules	Glycerophospholipids	Glycerophosphoserines	-	3.6168	3.3084	1.1534	0.02541	0.7676	5.4527	5.2202	6.2292	4.2362	6.3506	6.4051	6.2601	6.8646	6.4637	6.3809	6.1222	5.3857	6.3791	5.0228	4.3864	4.6142	5.3032	5.0858	5.2594	4.3431
pos_5854	SCOPOLINE	metab_5787	yes	up	C10866	pos	-	156.1014981	2.133616667	M+H	C8H13NO2	55.9	-	-	-	-	-	-	-	-	-	-	-	3.2722	2.2889	1.0954	0.03575	0.7676	5.2615	4.1422	4.3182	4.2665	5.6772	4.8137	4.1006	4.1958	4.1962	4.9631	4.0621	4.1046	4.2682	4.1682	4.2692	4.2534	4.2297	4.1876	4.1279	4.2594
neg_7040	Pantetheine	metab_13659	yes	up	C00831	neg	496-65-1	315.0811057	2.781066667	M+K-2H	C11H22N2O4S	-	84.6	HMDB0003426	-	-	map00770	Metabolism	Metabolism of cofactors and vitamins	Organic acids and derivatives	Carboxylic acids and derivatives	Amino acids, peptides, and analogues	Pantothenate and CoA biosynthesis	3.1633	2.8985	1.1329	0.008307	0.7676	4.308	3.8879	4.0299	4.0914	4.0356	4.7044	3.7701	3.8536	4.2562	4.3258	3.9033	3.5271	4.0614	3.8909	3.7039	3.5748	3.8339	2.4894	3.7197	3.7131
neg_3814	L-alpha-Phosphatidylethanolamine	metab_10460	yes	up	-	neg	-	736.490398	7.209766667	M+Na-2H	C39H74NO8P	83.3	-	-	-	-	-	-	-	-	-	-	-	2.7238	3.1782	1.1405	0.00297	0.7676	4.5248	4.4522	3.8407	4.8285	4.1961	4.3981	4.8177	4.5661	4.6549	4.7023	4.3467	4.0931	3.5239	4.275	3.4342	3.1959	4.2895	3.9135	4.1276	4.2375
pos_4412	CAY10444	metab_4360	yes	up	-	pos	-	288.1982328	6.3971	M+H	C15H29NO2S	64.6	-	-	-	-	-	-	-	-	-	-	-	2.7141	2.2371	1.0771	0.01659	0.7676	4.8795	4.8622	4.4987	4.2393	5.0764	5.2199	4.6019	4.2892	5.1341	4.8497	4.7207	4.589	4.3166	4.2967	4.138	4.4568	4.2771	4.8181	4.2811	4.3475
neg_5316	TetraHCA	metab_11944	yes	down	-	neg	-	447.3113497	6.41045	M-H2O-H	C27H46O6	-	78.9	HMDB0062534	-	-	-	-	-	Lipids and lipid-like molecules	Steroids and steroid derivatives	Bile acids, alcohols and derivatives	-	2.6907	1.8792	0.951	0.03673	0.7676	4.9556	5.4615	5.2791	5.3342	4.674	4.2893	5.1297	5.1847	5.1054	4.8155	5.0747	5.2388	5.2577	5.2323	5.4207	5.3081	5.3767	5.3424	5.2482	5.3242
neg_6012	3,4,5-trihydroxy-6-[1-(4-methoxyphenyl)-3-phenylpropoxy]oxane-2-carboxylic acid	metab_12634	yes	up	-	neg	-	417.1557476	5.98195	M-H	C22H26O8	-	56.7	HMDB0135640	-	-	-	-	-	Lipids and lipid-like molecules	Fatty Acyls	Fatty acyl glycosides	-	2.6563	1.9329	1.063	0.03084	0.7676	4.8535	4.4306	4.2244	4.4544	5.1377	4.6934	4.4613	4.4736	4.3145	4.8773	4.4325	4.458	4.3242	4.5214	4.0117	4.4968	4.3473	4.2535	3.8429	4.5115
pos_2907	Dynorphin A (6-8)	metab_2881	yes	up	-	pos	-	928.6247089	6.880066667	2M+ACN+H	C18H37N9O4	-	62	HMDB0012932	-	-	-	-	-	Organic acids and derivatives	Carboxylic acids and derivatives	Amino acids, peptides, and analogues	-	2.5836	2.4744	1.0976	0.03093	0.7676	5.0545	4.9641	4.1171	3.9628	5.0622	5.6558	5.4292	5.2021	5.1578	5.0889	4.8673	4.6489	4.5376	4.8668	4.429	4.3378	4.7994	4.2752	4.4691	4.0416
neg_5162	3-Oxooctadecanoic acid	metab_11793	yes	up	-	neg	-	343.24901	6.602033333	M+FA-H	C18H34O3	-	88.2	HMDB0010736	-	-	-	-	-	Lipids and lipid-like molecules	Fatty Acyls	Fatty acids and conjugates	-	2.5538	2.1084	1.0793	0.01334	0.7676	4.0441	3.8663	3.9151	3.9122	4.3334	3.7878	3.9642	3.8019	3.9428	4.7454	3.5324	3.7634	3.7691	3.618	3.5749	3.6629	3.941	4.1032	3.6963	3.6888
pos_5572	Casimiroin	metab_5510	yes	up	C10654	pos	477-89-4	216.0663298	3.520516667	M+H-H2O	C12H11NO4	-	70.1	HMDB0033349	-	-	-	-	-	Organoheterocyclic compounds	Quinolines and derivatives	Quinolones and derivatives	-	2.478	2.2042	1.0826	0.01142	0.7676	4.2082	4.146	3.7238	3.8262	4.132	4.6238	4.1985	4.0986	4.3326	4.3801	4.1543	4.0089	3.7064	3.6209	3.7793	3.7117	3.8564	4.3192	3.5208	3.8104
neg_2931	4-Isopropylphenylacetaldehyde	metab_9582	yes	up	-	neg	4395-92-0	207.102251	5.989683333	M+FA-H	C11H14O	-	77.4	HMDB0041493	-	-	-	-	-	Lipids and lipid-like molecules	Prenol lipids	Monoterpenoids	-	2.4378	1.8457	1.0726	0.04053	0.7676	3.7063	3.5865	3.7219	3.7576	3.9327	4.8146	3.7127	3.6795	3.5359	3.8336	3.6283	3.4803	3.5402	3.4909	3.5421	3.5983	3.5969	3.4867	3.6324	3.6932
pos_134	Dehydrooreadone	metab_133	yes	up	-	pos	124869-07-4	252.1588494	6.037633333	M+H, M+NH4, M+H-H2O	C14H18O3	54.1	-	HMDB0036046	-	-	-	-	-	Organoheterocyclic compounds	Naphthofurans	Not Available	-	2.2399	1.5993	1.0307	0.01179	0.7676	5.6971	5.4976	5.5136	5.4546	5.8362	5.8463	5.3819	5.5644	5.5617	5.695	5.4842	5.4268	5.3538	5.2416	5.4564	5.5495	5.6056	5.4761	5.359	5.423
pos_519	3',4',5'-Trimethoxycinnamyl alcohol acetate	metab_517	yes	up	-	pos	87200-84-8	267.1225226	3.833216667	M+H-H2O, M+H	C14H18O5	64	-	HMDB0040891	-	-	-	-	-	Benzenoids	Phenol ethers	Anisoles	-	2.1878	1.7608	1.0476	0.0467	0.7676	5.5296	5.2645	5.0408	4.9265	5.5968	6.0632	5.0972	5.4124	5.446	5.5357	5.0998	5.2539	5.3109	5.1605	5.1147	5.0442	5.1193	5.4258	5.0433	4.8871
pos_1635	5-Hydroxylysine	metab_1625	yes	up	C16741	pos	1190-94-9	204.1335925	0.755083333	M+ACN+H	C6H14N2O3	-	50.7	HMDB0000450	-	-	map01100;map00310	Metabolism;Metabolism	Global and overview maps;Amino acid metabolism	Organic acids and derivatives	Carboxylic acids and derivatives	Amino acids, peptides, and analogues	Metabolic pathways; Lysine degradation	2.0275	2.168	1.0513	0.01396	0.7676	5.9457	5.3482	5.6878	5.8718	5.5518	5.3423	5.2495	5.9232	5.7759	5.8319	5.2133	5.6575	5.5266	5.313	5.0568	5.3391	5.6224	5.3829	5.3754	5.2854
neg_2017	DCMP	metab_8671	yes	up	C00239	neg	1032-65-1	288.0403518	2.467366667	M-H2O-H	C9H14N3O7P	-	61.9	HMDB0001202	Nucleic acids	Nucleotides	map00240;map01100	Metabolism;Metabolism	Nucleotide metabolism;Global and overview maps	Nucleosides, nucleotides, and analogues	Pyrimidine nucleotides	Pyrimidine deoxyribonucleotides	Pyrimidine metabolism; Metabolic pathways	1.9114	1.7013	1.0404	0.006347	0.7676	4.4966	4.5029	4.5789	4.44	4.5976	4.7016	4.5284	4.4107	4.319	4.5319	4.4613	4.2915	4.3047	4.4661	4.0418	4.5038	4.1983	4.2728	4.4434	4.3776
pos_5324	2-HYDROXYXANTHONE	metab_5262	yes	up	-	pos	1915-98-6	213.0542127	5.366033333	M+H	C13H8O3	57.1	-	HMDB0032997	-	-	-	-	-	Organoheterocyclic compounds	Benzopyrans	1-benzopyrans	-	1.9099	2.2709	1.061	0.01198	0.7676	4.1746	4.417	4.5496	4.5901	4.1498	4.4826	4.0299	4.282	4.3344	4.2914	4.2835	4.1714	4.185	3.85	4.0218	4.1065	4.4005	4.2115	3.7112	3.8671
neg_715	2-hydroxy-3-[3-(3-methylbut-2-en-1-yl)-4-(sulfooxy)phenyl]propanoic acid	metab_7377	yes	up	-	neg	-	329.0697409	6.082133333	M-H, M+Na-2H	C14H18O7S	-	51.7	HMDB0133208	-	-	-	-	-	Organic acids and derivatives	Organic sulfuric acids and derivatives	Arylsulfates	-	1.8441	1.8409	1.0409	0.0215	0.7676	4.8736	4.7687	5.151	5.061	5.1502	4.7347	4.9808	4.6867	5.0792	4.9267	4.5112	4.8048	4.6322	4.9281	4.8331	5.0059	4.453	4.712	4.7819	4.8067
pos_2953	PC(18:3(6Z,9Z,12Z)/18:3(9Z,12Z,15Z))	metab_2927	yes	up	-	pos	-	800.519312	6.993383333	M+Na	C44H76NO8P	-	93.3	LMGP01011655;HMDB0008173	-	-	-	-	-	Lipids and lipid-like molecules	Glycerophospholipids	Glycerophosphocholines	-	1.8162	1.7338	1.0381	0.02775	0.7676	5.976	5.9468	5.6484	5.5025	5.8433	6.2198	6.1877	6.0888	5.9825	6.077	6.0094	5.9375	5.5249	5.5832	5.516	5.6152	5.872	5.6727	5.7194	5.8397
neg_7088	2-Methylbutyrylglycine	metab_13707	yes	up	-	neg	52320-67-9	158.0813671	2.569283333	M-H	C7H13NO3	-	58.8	HMDB0000339	-	-	-	-	-	Organic acids and derivatives	Carboxylic acids and derivatives	Amino acids, peptides, and analogues	-	1.7622	1.4799	1.0324	0.04179	0.7676	5.4263	5.5524	5.4622	5.4357	5.5719	5.7885	5.3752	5.3873	5.2953	5.7653	5.4875	5.4272	5.3592	5.287	5.0539	5.5628	5.2405	5.2037	5.6049	5.1051
pos_2682	LysoPE(16:1(9Z)/0:0)	metab_2664	yes	up	-	pos	-	452.2752935	6.359866667	M+H	C21H42NO7P	53.2	-	HMDB0011504	-	-	-	-	-	Lipids and lipid-like molecules	Glycerophospholipids	Glycerophosphoethanolamines	-	1.7333	1.7823	1.0385	0.008217	0.7676	5.2973	5.4328	5.2249	4.9599	5.463	5.1288	5.3547	5.4157	5.2775	5.3166	5.2085	5.229	5.1051	4.9945	5.1121	5.1297	5.2359	5.1386	4.7676	4.9876
neg_5611	5-Tetradecenoic acid	metab_12233	yes	up	-	neg	544-66-1	271.1915129	6.227283333	M+FA-H	C14H26O2	-	67.8	HMDB0000499	-	-	-	-	-	Lipids and lipid-like molecules	Fatty Acyls	Fatty acids and conjugates	-	1.714	1.5779	1.0318	0.01504	0.7676	5.5154	5.4768	5.3505	5.1048	5.5565	5.5513	5.4634	5.5092	5.5723	5.3594	5.302	5.4227	5.2737	5.189	5.1321	5.2682	5.5668	5.327	5.1411	5.1529
pos_2628	LysoPE(0:0/18:2(9Z,12Z))	metab_2611	yes	up	-	pos	-	500.2765923	6.285233333	M+Na	C23H44NO7P	-	72.1	LMGP02050041;HMDB0011477	-	-	-	-	-	Lipids and lipid-like molecules	Glycerophospholipids	Glycerophosphoethanolamines	-	1.6865	2.0185	1.0338	0.002466	0.7676	5.8007	5.9268	5.6572	5.6286	5.7362	5.7868	5.705	5.9008	5.7918	5.5433	5.6123	5.5484	5.4582	5.3272	5.5973	5.6347	5.7484	5.558	5.4584	5.6548
neg_5306	LysoPC(22:4(7Z,10Z,13Z,16Z))	metab_11934	yes	down	C04230	neg	-	616.3621362	6.41805	M+FA-H	C30H54NO7P	-	87	HMDB0010401	Lipids	Phospholipids	map00564;map05231	Metabolism;Human Diseases	Lipid metabolism;Cancer: overview	Lipids and lipid-like molecules	Glycerophospholipids	Glycerophosphocholines	Glycerophospholipid metabolism; Choline metabolism in cancer	1.6602	1.9826	0.9588	0.04793	0.7676	5.7317	5.2211	5.4276	5.5892	5.4084	5.3062	5.801	5.8542	5.8829	5.2099	6.2723	5.9342	5.5463	5.8009	5.447	5.7227	5.991	5.6503	5.6704	5.7728
neg_2747	Clarycet	metab_9398	yes	up	-	neg	131766-73-9	245.1393935	5.746516667	M+FA-H	C11H20O3	-	58.9	HMDB0036029	-	-	-	-	-	Organoheterocyclic compounds	Oxanes	Not Available	-	1.5663	1.4272	1.0392	0.0375	0.7676	4.2582	4.3292	3.9904	3.9015	4.3741	3.8345	4.0276	4.0265	4.1908	4.1483	4.0653	3.7001	3.9815	3.9188	3.7902	4.0622	4.062	3.9871	3.9379	4.0231
neg_758	Corchorifatty acid F	metab_7420	yes	up	-	neg	95341-44-9	327.2177092	6.18935	M-H, M+Na-2H	C18H32O5	-	51.5	HMDB0035919	-	-	-	-	-	Lipids and lipid-like molecules	Fatty Acyls	Lineolic acids and derivatives	-	1.5315	1.5147	1.0282	0.02409	0.7676	6.1606	6.088	5.9039	5.8216	6.2657	5.8024	6.2027	6.155	6.1599	6.0496	5.9804	6.0086	5.8867	5.8058	5.724	5.8922	6.1339	6.0097	5.7528	5.7604
pos_4184	(3a,5b)-24-oxo-24-[(2-sulfoethyl)amino]cholan-3-yl-b-D-Glucopyranosiduronic acid	metab_4133	yes	down	-	pos	99794-82-8	682.3265755	6.636433333	M+Na	C32H53NO11S	-	63	LMST05040009;LMST05040017;HMDB0002429	-	-	-	-	-	Lipids and lipid-like molecules	Steroids and steroid derivatives	Bile acids, alcohols and derivatives	-	1.5164	1.3281	0.9796	0.02731	0.7676	6.293	6.3536	6.2094	6.4406	6.1302	6.1955	6.0002	6.0583	6.1868	6.0166	6.2029	6.3268	6.1621	6.2667	6.4656	6.3458	6.3728	6.3638	6.3145	6.345
neg_2702	{5-[(E)-2-(3,5-dihydroxyphenyl)ethenyl]-2-methoxyphenyl}oxidanesulfonic acid	metab_9353	yes	up	-	neg	-	337.0390659	5.587583333	M-H	C15H14O7S	-	59.1	HMDB0134587	-	-	-	-	-	Phenylpropanoids and polyketides	Stilbenes	Not Available	-	1.5022	2.0901	1.0416	0.03622	0.7676	4.7242	5.0828	5.3915	5.5564	4.9132	5.3608	5.0601	5.2257	5.3345	5.2046	4.9484	4.8334	4.9688	4.9439	5.1197	4.9202	5.1344	5.205	5.0171	4.6887
neg_5202	1-Heptadecanoylglycerophosphoethanolamine	metab_11832	yes	up	-	neg	-	466.2934751	6.540683333	M-H	C22H46NO7P	-	62.4	HMDB0061691	-	-	-	-	-	Lipids and lipid-like molecules	Glycerophospholipids	Glycerophosphoethanolamines	-	1.4812	1.7272	1.0376	0.004971	0.7676	4.7096	4.8441	4.6065	4.8553	4.8158	4.6358	5.0249	4.8424	4.8455	4.8454	4.9141	4.7305	4.493	4.6034	4.5711	4.5174	4.6172	4.6366	4.5682	4.6384
neg_97	Hexadecanedioic acid	metab_6759	yes	up	C08260;C19615	neg	505-54-4	285.2072465	6.273116667	M-H, M+Na-2H, M-H2O-H	C16H30O4	76.3	-	HMDB0000672;LMFA01170022	-	-	map01100	Metabolism	Global and overview maps	Lipids and lipid-like molecules	Fatty Acyls	Fatty acids and conjugates	Metabolic pathways	1.4005	1.3714	1.0256	0.04704	0.7676	6.0697	6.1453	5.9147	5.7067	6.1517	5.9112	6.1441	6.0928	6.1752	6.1013	5.9555	6.034	5.8962	5.7735	5.7019	5.8557	6.1812	6.0585	5.6814	5.7661
pos_4185	Agavoside A	metab_4134	yes	down	C08885	pos	56857-65-9	631.3298953	6.636433333	M+K	C33H52O9	-	86.1	LMST01080006;HMDB0034391	-	-	-	-	-	Lipids and lipid-like molecules	Steroids and steroid derivatives	Steroidal glycosides	-	1.3939	1.2647	0.9794	0.0469	0.7676	6.0476	6.1032	5.9642	6.1949	5.8701	5.9757	5.7104	5.7844	5.9404	5.7671	5.9135	6.0528	5.9057	6.0001	6.2362	6.0904	6.137	6.1119	6.0416	6.1211
neg_5749	2,3-dinor Prostaglandin E1	metab_12371	yes	up	-	neg	-	325.2012917	6.143283333	M-H	C18H30O5	59.5	-	-	-	-	-	-	-	-	-	-	-	1.3808	1.5325	1.026	0.003371	0.7676	4.969	4.9986	5.0003	4.8697	5.1181	4.8069	5.1062	4.9741	5.0812	4.8802	4.8735	4.8754	4.917	4.8748	4.8261	4.8825	4.927	4.7958	4.8208	4.7473
pos_4015	Collettiside I	metab_3966	yes	down	-	pos	14144-06-0	559.3596907	6.993383333	M+H-H2O	C33H52O8	-	81	LMST01080092;HMDB0029310	-	-	-	-	-	Lipids and lipid-like molecules	Steroids and steroid derivatives	Steroidal glycosides	-	1.3494	1.6901	0.967	0.0268	0.7676	4.835	5.0141	4.8691	4.6267	4.7937	4.8173	4.9953	4.8979	4.8052	4.9688	4.8747	5.0713	4.9127	5.2326	4.9944	5.426	4.9578	4.9471	4.7976	5.0678
pos_4087	Tsugaric acid B	metab_4036	yes	down	-	pos	201045-20-7	573.3520147	6.795683333	M+2Na-H	C33H52O5	-	92.3	HMDB0031962	-	-	-	-	-	Lipids and lipid-like molecules	Prenol lipids	Triterpenoids	-	1.3368	1.4395	0.9697	0.03516	0.7676	5.2421	5.1288	5.1659	5.2993	5.0103	4.9437	4.7383	4.9692	5.0512	4.9547	5.0164	5.1064	5.0908	5.0391	5.3299	5.4237	5.3668	5.3055	5.164	5.2404
neg_735	(6R,8Z)-6-Hydroxy-3-oxotetradecenoic acid	metab_7397	yes	up	-	neg	-	255.1601438	6.143283333	M-H, M+Na-2H	C14H24O4	-	61.4	HMDB0062363	-	-	-	-	-	-	-	-	-	1.3321	1.2278	1.0176	0.02158	0.7676	5.4203	5.4532	5.4703	5.4079	5.5748	5.3432	5.3839	5.3773	5.4913	5.3462	5.3566	5.1764	5.3019	5.4868	5.283	5.3986	5.4478	5.2691	5.2702	5.3419
pos_4624	LPC(18:2)	metab_4569	yes	up	-	pos	-	564.3052929	6.262816667	M+2Na-H	C26H50NO7P	88.7	-	-	-	-	-	-	-	-	-	-	-	1.2912	1.6093	1.0232	0.02828	0.7676	6.69	6.7983	6.5543	6.7099	6.6105	6.8582	6.7136	6.8753	6.8421	6.4922	6.7102	6.6574	6.3637	6.2447	6.6408	6.5655	6.7151	6.5007	6.5871	6.6364
neg_5533	LysoPC(20:5(5Z,8Z,11Z,14Z,17Z))	metab_12157	yes	up	C04230	neg	-	586.3152914	6.265466667	M+FA-H	C28H48NO7P	-	78.8	HMDB0010397	Lipids	Phospholipids	map00564;map05231	Metabolism;Human Diseases	Lipid metabolism;Cancer: overview	Lipids and lipid-like molecules	Glycerophospholipids	Glycerophosphocholines	Glycerophospholipid metabolism; Choline metabolism in cancer	1.2286	1.6114	1.0312	0.04049	0.7676	6.2675	6.2852	5.9146	6.0198	6.1116	6.2467	6.2762	6.4885	6.3097	5.8589	6.2829	6.1777	5.7709	5.7217	6.0138	5.8749	6.1691	5.893	6.0039	6.0021
neg_3491	3-hydroxyhexadecanoyl carnitine	metab_10140	yes	up	-	neg	-	452.2781226	6.4717	M+K-2H	C23H45NO5	-	52.5	HMDB0061642	-	-	-	-	-	Lipids and lipid-like molecules	Fatty Acyls	Fatty acid esters	-	1.1625	1.2294	1.0185	0.01353	0.7676	5.5919	5.5975	5.5613	5.5266	5.6395	5.4616	5.6025	5.5381	5.4683	5.754	5.6503	5.4979	5.4834	5.4887	5.3892	5.3626	5.4645	5.4441	5.5205	5.4302
neg_3798	PE-NMe(16:0/22:5(4Z,7Z,10Z,13Z,16Z))	metab_10444	yes	up	-	neg	-	824.5454039	7.1483	M+FA-H	C44H78NO8P	-	91.5	HMDB0113056	-	-	-	-	-	Lipids and lipid-like molecules	Glycerophospholipids	Glycerophosphoethanolamines	-	1.1603	1.2835	1.0197	0.04532	0.7676	6.7174	6.679	6.4827	6.6815	6.6034	6.7965	6.9	6.8399	6.7636	6.8735	6.8205	6.783	6.3844	6.6121	6.4848	6.4646	6.6782	6.6218	6.6738	6.5142
pos_4326	PE(16:0/0:0)	metab_4274	yes	up	-	pos	-	454.2915864	6.4718	M+H	C21H44NO7P	77	-	LMGP02050002	-	-	-	-	-	-	-	-	-	1.1119	1.0801	1.0124	0.01691	0.7676	5.5765	5.628	5.6884	5.6961	5.6651	5.5792	5.5785	5.5473	5.5439	5.7654	5.606	5.5011	5.6124	5.5455	5.537	5.5515	5.5313	5.5413	5.562	5.5945
neg_4974	Retinyl beta-glucuronide	metab_11608	yes	up	-	neg	-	443.2471875	6.9706	M-H2O-H	C26H38O7	-	74.4	HMDB0010340	-	-	-	-	-	Lipids and lipid-like molecules	Prenol lipids	Terpene glycosides	-	1.0549	1.2331	1.0265	0.04717	0.7676	4.4965	4.6617	4.7789	4.6804	4.6963	4.5842	4.9146	4.6366	4.6066	4.7731	4.8005	4.6197	4.5028	4.6897	4.3818	4.3635	4.6583	4.5341	4.5633	4.5077
